# Supplementary material for: Eggshell and Feed Microbiota Do Not Represent Major Sources of Gut Anaerobes for Chickens in Commercial Production
Source: Microorganisms. 2021 Jul 11;9(7):1480. doi: 10.3390/microorganisms9071480 (PMC8305510; doi:10.3390/microorganisms9071480)
Supplement: Supplementary file 1 [file microorganisms-09-01480-s001.zip › Table S3.xlsx]

## Sheet: Table S3
Table S3. Real time PCR quantification of 7 strains from phylum Firmicutes used for spraying of eggs on day 1 and/or day 20 of embryonic development.
			Pseudoflavonifractor capillosus	Anaerotruncus colihominis	Butyricicoccus pullicaecorum	Blautia producta	Clostridium lactatifermentans	Clostridium glycyrrhizinilyticum	Oscillibacter valericigenes
	inoculum day 1		34.1673	15.6296	11.5211	7.0839	5.66161	9.11269	5.27027
	inoculum day 21		16.0505	5.87482	27.1186	5.18572	7.95141	2.88361	37.4756
	Control	Chick 1	0	3.44089e-06	0	3.44089e-06	0	3.44089e-06	0
	Control	Chick 2	0	0.536337	2.86019e-06	0	0	0	0
	Control	Chick 3	0.000413797	0.40835	0.000137134	0.00017238	0.000106112	0.000104651	0.000202641
	Control	Chick 4	0.000534154	0.120009	0.000400626	8.02324e-05	0.000165358	0.000103689	0.00109961
	Control	Chick 5	0	0.514489	0	2.89343e-06	0	0	2.89343e-06
	Control	Chick 6	0	0.0371081	0	1.30687e-06	0	1.30687e-06	0
	Control	Chick 7	0	0.0412693	0	1.05661e-06	0	0	0
	Control	Chick 8	0	0.0876488	7.73486e-07	0	0	0	0
	Spraying on day 1	Chick 1	0	0.144707	0	4.766e-06	0	4.766e-06	0
	Spraying on day 1	Chick 2	6.15113e-05	0.859286	7.33455e-07	0	0	0	0
	Spraying on day 1	Chick 3	0	0.807319	0	0	0	0	0
	Spraying on day 1	Chick 4	7.55819e-07	0.887536	7.55819e-07	7.55819e-07	0	0	0
	Spraying on day 1	Chick 5	2.50482e-07	0.309471	0	0	0	0	0
	Spraying on day 1	Chick 6	0	0.108659	0	0	0	0	0
	Spraying on day 1	Chick 7	0	0.106916	0	0	0	0	0
	Spraying on day 1	Chick 8	0	0.341797	0	0	0	0	0
	Spraying on day 1	Chick 9	0	0.284772	0	3.32044e-07	0	0	0
	Spraying on day 1 and 20	Chick 1	0	0.704438	0	0	0	0	0
	Spraying on day 1 and 20	Chick 2	0	3.4213	0	6.84337e-07	0	6.74015e-06	0
	Spraying on day 1 and 20	Chick 3	0	0.741171	0	0	0	0	0
	Spraying on day 1 and 20	Chick 4	0	1.09016	0	6.87507e-07	0	0	0
	Spraying on day 1 and 20	Chick 5	0	0.887536	0	0	0	0	0
	Spraying on day 1 and 20	Chick 6	0	0.709338	0	0	0	0	0
	Spraying on day 1 and 20	Chick 7	0	1.08765	0	0	0	0	0
	Spraying on day 1 and 20	Chick 8	0	0.339436	0	6.41467e-07	0	0	0
	Spraying on day 1 and 20	Chick 9	0	0.753255	0	0	0	0	0
	Spraying on day 1 and 20	Chick 10	0	0.324857	0	1.35922e-06	0	0	0
	Spraying on day 1 and 20	Chick 11	0	0.157622	0	0	0	0	0
	Spraying on day 1 and 20	Chick 12	0	0.36464	0	0	0	0	0
	Spraying on day 1 and 20	Chick 13	0	1.14966	0	2.7857e-07	0	0	0
